# Supplementary material for: 3-Hy­droxy­pyridinium-2-carboxylate
Source: Acta Crystallogr Sect E Struct Rep Online. 2011 Jul 16;67(Pt 8):o2039. doi: 10.1107/S1600536811027462 (PMC3213488; doi:10.1107/S1600536811027462)
Supplement: Supplementary file 1 [file e-67-o2039-sup1.cif]

##############################################################################
#                                                                            #
# This CIF contains the data in a paper accepted for publication in          #
# Acta Crystallographica Section E. It conforms to the requirements of       #
# Notes for Authors for Acta Crystallographica Section E, and has been       #
# peer reviewed under the auspices of the IUCr Commission on Journals.       #
#                                                                            #
# Full details of the Crystallographic Information File format               #
# are given in the paper "The Crystallographic Information File (CIF):       #
# a New Standard Archive File for Crystallography" by S. R. Hall, F. H.      #
# Allen and I. D. Brown [Acta Cryst. (1991), A47, 655-685].                  #
#                                                                            #
# The current version of the core CIF dictionary is obtainable from          #
# ftp://ftp.iucr.org/pub/cif_core.dic.                                       #
#                                                                            #
# Software is freely available for graphical display of the structure(s)     #
# in this CIF. For information consult the CIF software page                 #
# http://www.iucr.org/resources/cif/software.                                #
#                                                                            #
# This file may be used for bona fide research purposes within the           #
# scientific community so long as proper attribution is given to the journal # 
# article from which it was obtained.                                        #
#                                                                            #
##############################################################################
data_I
_audit_creation_method     SHELXL-97
_chemical_name_systematic
;
3-Hydroxypyridinium-2-carboxylate
;
_chemical_name_common
;
;
_chemical_formula_moiety     'C6 H5 N O3'
_chemical_formula_sum     'C6 H5 N O3'
_chemical_formula_iupac     'C6 H5 N O3'
_chemical_formula_weight     139.11
_chemical_melting_point     ?
_symmetry_cell_setting     monoclinic
_symmetry_space_group_name_H-M     'P 21   '
_symmetry_space_group_name_Hall     'P 2yb'
loop_
    _symmetry_equiv_pos_as_xyz
    'x, y, z'
    '-x, y+1/2, -z'
_cell_length_a     3.80340(10)
_cell_length_b     6.8144(2)
_cell_length_c     11.1807(4)
_cell_angle_alpha     90.00
_cell_angle_beta     95.1020(10)
_cell_angle_gamma     90.00
_cell_volume     288.632(15)
_cell_formula_units_Z     2
_cell_measurement_reflns_used     2465
_cell_measurement_theta_min     2.99
_cell_measurement_theta_max     28.27
_cell_measurement_temperature     200(2)
_exptl_crystal_description     'block'
_exptl_crystal_colour     'colourless'
_exptl_crystal_size_max     0.556
_exptl_crystal_size_mid     0.501
_exptl_crystal_size_min     0.224
_exptl_crystal_density_diffrn     1.601
_exptl_crystal_density_meas     ?
_exptl_crystal_density_method     'not measured'
_exptl_crystal_F_000     144
_exptl_absorpt_coefficient_mu     0.131
_exptl_absorpt_correction_type     none
_exptl_absorpt_process_details     ?
_exptl_absorpt_correction_T_min     ?
_exptl_absorpt_correction_T_max     ?
_exptl_special_details     ?
_diffrn_ambient_temperature     200(2)
_diffrn_radiation_type     MoK\a
_diffrn_radiation_wavelength     0.71073
_diffrn_radiation_source     'fine-focus sealed tube'
_diffrn_radiation_monochromator     graphite
_diffrn_measurement_device_type     'Bruker APEXII CCD'
_diffrn_measurement_device     ?
_diffrn_measurement_method     '\f and \w scans'
_diffrn_reflns_number     2659
_diffrn_reflns_av_R_equivalents     0.0293
_diffrn_reflns_av_sigmaI/netI     0.0161
_diffrn_reflns_theta_min     1.83
_diffrn_reflns_theta_max     28.27
_diffrn_reflns_theta_full     28.27
_diffrn_measured_fraction_theta_max     0.990
_diffrn_measured_fraction_theta_full     0.990
_diffrn_reflns_limit_h_min     -5
_diffrn_reflns_limit_h_max     3
_diffrn_reflns_limit_k_min     -9
_diffrn_reflns_limit_k_max     9
_diffrn_reflns_limit_l_min     -14
_diffrn_reflns_limit_l_max     14
_refine_special_details
;
Due to the absence of a strong anomalous scatterer, the Flack parameter is
meaningless. Thus, Friedel opposites (588 pairs) have been merged and the item
was removed from the CIF.
;
_reflns_number_total     768
_reflns_number_gt     758
_reflns_threshold_expression     >2sigma(I)
_refine_ls_structure_factor_coef     Fsqd
_refine_ls_matrix_type     full
_refine_ls_R_factor_all     0.0306
_refine_ls_R_factor_gt     0.0303
_refine_ls_wR_factor_gt     0.0830
_refine_ls_wR_factor_ref     0.0834
_refine_ls_goodness_of_fit_ref     1.068
_refine_ls_restrained_S_all     1.068
_refine_ls_number_reflns     768
_refine_ls_number_parameters     96
_refine_ls_number_restraints     1
_refine_ls_hydrogen_treatment     mixed
_refine_ls_weighting_scheme     calc
_refine_ls_weighting_details
         'calc w=1/[\s^2^(Fo^2^)+(0.0544P)^2^+0.0435P] where P=(Fo^2^+2Fc^2^)/3'
_atom_sites_solution_hydrogens     geom
_atom_sites_solution_primary     direct
_atom_sites_solution_secondary     difmap
_refine_ls_shift/su_max     0.000
_refine_ls_shift/su_mean     0.000
_refine_diff_density_max     0.263
_refine_diff_density_min     -0.148
_refine_ls_extinction_method     none
_refine_ls_extinction_coef     ?
loop_
    _atom_type_symbol
    _atom_type_description
    _atom_type_scat_dispersion_real
    _atom_type_scat_dispersion_imag
    _atom_type_scat_source
    'C' 'C' 0.0033 0.0016
                         'International Tables Vol C Tables 4.2.6.8 and 6.1.1.4'
    'H' 'H' 0.0000 0.0000
                         'International Tables Vol C Tables 4.2.6.8 and 6.1.1.4'
    'N' 'N' 0.0061 0.0033
                         'International Tables Vol C Tables 4.2.6.8 and 6.1.1.4'
    'O' 'O' 0.0106 0.0060
                         'International Tables Vol C Tables 4.2.6.8 and 6.1.1.4'
_computing_data_collection     'APEX2 (Bruker, 2010)'
_computing_cell_refinement     'SAINT (Bruker, 2010)'
_computing_data_reduction     'SAINT (Bruker, 2010)'
_computing_structure_solution     'SHELXS97 (Sheldrick, 2008)'
_computing_structure_refinement     'SHELXL97 (Sheldrick, 2008)'
_computing_molecular_graphics
            'ORTEPIII (Farrugia, 1997) and Mercury (Macrae <i>et al.</i>, 2008)'
_computing_publication_material
                            'SHELXL97 (Sheldrick, 2008) and PLATON (Spek, 2009)'
loop_
    _atom_site_type_symbol
    _atom_site_label
    _atom_site_fract_x
    _atom_site_fract_y
    _atom_site_fract_z
    _atom_site_U_iso_or_equiv
    _atom_site_adp_type
    _atom_site_calc_flag
    _atom_site_refinement_flags
    _atom_site_occupancy
    _atom_site_symmetry_multiplicity
    _atom_site_disorder_assembly
    _atom_site_disorder_group
    O O1 -0.0877(3) 0.8750(2) 0.28327(12) 0.0355(3) Uani d . 1 1 . .
    O O2 -0.0543(4) 0.7074(2) 0.45701(11) 0.0357(3) Uani d . 1 1 . .
    O O3 0.1674(4) 0.7340(2) 0.10355(11) 0.0350(3) Uani d . 1 1 . .
    H H3 0.0796 0.8189 0.1465 0.053 Uiso calc R 1 1 . .
    N N1 0.2583(3) 0.4001(2) 0.35230(10) 0.0207(3) Uani d . 1 1 . .
    H H71 0.188(7) 0.386(5) 0.437(2) 0.051(7) Uiso d . 1 1 . .
    C C1 -0.0040(4) 0.7302(2) 0.35008(14) 0.0242(3) Uani d . 1 1 . .
    C C2 0.1756(4) 0.5650(2) 0.28933(12) 0.0191(3) Uani d . 1 1 . .
    C C3 0.2518(4) 0.5751(2) 0.16925(12) 0.0226(3) Uani d . 1 1 . .
    C C4 0.4148(4) 0.4133(3) 0.11965(12) 0.0270(4) Uani d . 1 1 . .
    H H4 0.4699 0.4169 0.0385 0.032 Uiso calc R 1 1 . .
    C C5 0.4942(4) 0.2504(3) 0.18837(14) 0.0274(3) Uani d . 1 1 . .
    H H5 0.6056 0.1411 0.1549 0.033 Uiso calc R 1 1 . .
    C C6 0.4120(4) 0.2445(3) 0.30745(14) 0.0254(3) Uani d . 1 1 . .
    H H6 0.4648 0.1315 0.3556 0.030 Uiso calc R 1 1 . .
loop_
    _atom_site_aniso_label
    _atom_site_aniso_U_11
    _atom_site_aniso_U_22
    _atom_site_aniso_U_33
    _atom_site_aniso_U_12
    _atom_site_aniso_U_13
    _atom_site_aniso_U_23
    O1 0.0439(7) 0.0223(6) 0.0408(7) 0.0096(6) 0.0061(5) 0.0009(5)
    O2 0.0495(7) 0.0310(7) 0.0287(5) 0.0057(6) 0.0149(5) -0.0076(5)
    O3 0.0464(7) 0.0322(7) 0.0274(6) 0.0076(6) 0.0081(5) 0.0125(6)
    N1 0.0247(6) 0.0195(6) 0.0182(5) -0.0026(5) 0.0037(4) 0.0009(5)
    C1 0.0254(7) 0.0189(7) 0.0288(7) 0.0011(6) 0.0046(5) -0.0054(6)
    C2 0.0206(6) 0.0175(6) 0.0196(6) -0.0010(5) 0.0034(4) -0.0007(6)
    C3 0.0240(6) 0.0236(8) 0.0202(6) -0.0008(6) 0.0021(5) 0.0034(6)
    C4 0.0272(7) 0.0352(9) 0.0194(6) 0.0013(7) 0.0061(5) -0.0038(7)
    C5 0.0278(7) 0.0261(8) 0.0285(7) 0.0035(7) 0.0045(5) -0.0087(7)
    C6 0.0282(7) 0.0196(7) 0.0281(7) 0.0007(6) 0.0012(5) 0.0014(6)
_geom_special_details
;
;
loop_
    _geom_bond_atom_site_label_1
    _geom_bond_atom_site_label_2
    _geom_bond_site_symmetry_2
    _geom_bond_distance
    _geom_bond_publ_flag
    O1 C1 . 1.261(2) ?
    O2 C1 . 1.237(2) ?
    O3 C3 . 1.332(2) ?
    O3 H3 . 0.8400 ?
    N1 C6 . 1.330(2) ?
    N1 C2 . 1.348(2) ?
    N1 H71 . 1.01(2) ?
    C1 C2 . 1.510(2) ?
    C2 C3 . 1.4002(17) ?
    C3 C4 . 1.403(2) ?
    C4 C5 . 1.369(3) ?
    C4 H4 . 0.9500 ?
    C5 C6 . 1.395(2) ?
    C5 H5 . 0.9500 ?
    C6 H6 . 0.9500 ?
loop_
    _geom_contact_atom_site_label_1
    _geom_contact_atom_site_label_2
    _geom_contact_distance
    _geom_contact_site_symmetry_1
    _geom_contact_site_symmetry_2
    _geom_contact_publ_flag
    ? ? ? ? ? ?
loop_
    _geom_angle_atom_site_label_1
    _geom_angle_atom_site_label_2
    _geom_angle_atom_site_label_3
    _geom_angle_site_symmetry_1
    _geom_angle_site_symmetry_3
    _geom_angle
    _geom_angle_publ_flag
    C3 O3 H3 . . 109.5 ?
    C6 N1 C2 . . 123.88(12) ?
    C6 N1 H71 . . 115.9(19) ?
    C2 N1 H71 . . 120.1(19) ?
    O2 C1 O1 . . 128.19(15) ?
    O2 C1 C2 . . 117.13(15) ?
    O1 C1 C2 . . 114.68(13) ?
    N1 C2 C3 . . 118.89(12) ?
    N1 C2 C1 . . 118.73(12) ?
    C3 C2 C1 . . 122.36(13) ?
    O3 C3 C2 . . 120.57(13) ?
    O3 C3 C4 . . 120.95(13) ?
    C2 C3 C4 . . 118.48(14) ?
    C5 C4 C3 . . 119.92(12) ?
    C5 C4 H4 . . 120.0 ?
    C3 C4 H4 . . 120.0 ?
    C4 C5 C6 . . 120.15(15) ?
    C4 C5 H5 . . 119.9 ?
    C6 C5 H5 . . 119.9 ?
    N1 C6 C5 . . 118.68(15) ?
    N1 C6 H6 . . 120.7 ?
    C5 C6 H6 . . 120.7 ?
loop_
    _geom_torsion_atom_site_label_1
    _geom_torsion_atom_site_label_2
    _geom_torsion_atom_site_label_3
    _geom_torsion_atom_site_label_4
    _geom_torsion_site_symmetry_1
    _geom_torsion_site_symmetry_2
    _geom_torsion_site_symmetry_3
    _geom_torsion_site_symmetry_4
    _geom_torsion
    _geom_torsion_publ_flag
    C6 N1 C2 C3 . . . . 0.5(2) ?
    C6 N1 C2 C1 . . . . 179.01(13) ?
    O2 C1 C2 N1 . . . . 2.6(2) ?
    O1 C1 C2 N1 . . . . -176.69(13) ?
    O2 C1 C2 C3 . . . . -178.94(14) ?
    O1 C1 C2 C3 . . . . 1.8(2) ?
    N1 C2 C3 O3 . . . . 178.64(14) ?
    C1 C2 C3 O3 . . . . 0.2(2) ?
    N1 C2 C3 C4 . . . . -0.6(2) ?
    C1 C2 C3 C4 . . . . -179.10(14) ?
    O3 C3 C4 C5 . . . . -179.02(14) ?
    C2 C3 C4 C5 . . . . 0.2(2) ?
    C3 C4 C5 C6 . . . . 0.3(2) ?
    C2 N1 C6 C5 . . . . 0.1(2) ?
    C4 C5 C6 N1 . . . . -0.5(2) ?
loop_
    _geom_hbond_atom_site_label_D
    _geom_hbond_atom_site_label_H
    _geom_hbond_atom_site_label_A
    _geom_hbond_site_symmetry_A
    _geom_hbond_distance_DH
    _geom_hbond_distance_HA
    _geom_hbond_distance_DA
    _geom_hbond_angle_DHA
    O3 H3 O1 . 0.84 1.75 2.4997(17) 147.6
    N1 H71 O2 2_546 1.01(2) 1.80(3) 2.6767(17) 143(3)
data_global
_journal_date_recd_electronic     2011-06-23
_journal_date_accepted     2011-07-08
_journal_name_full     'Acta Crystallographica, Section E'
_journal_year     2011
_journal_volume     67
_journal_issue      8
_journal_page_first     o2039
_journal_page_last     o2039
_journal_paper_category     QO
_journal_coeditor_code     EZ2254
_publ_contact_author_name     'Dr Richard Betz'
_publ_contact_author_address
;
Department of Chemistry
Nelson Mandela Metropolitan University
Summerstrand Campus (South)
University Way
Summerstrand
PO Box 77000
Port Elizabeth
6031
South Africa
;
_publ_contact_author_email     'richard.betz@webmail.co.za'
_publ_contact_author_fax     '+27-41-504-4236'
_publ_contact_author_phone     '+27-41-504-4285'
_publ_section_title
;
3-Hydroxypyridinium-2-carboxylate
;
loop_
    _publ_author_name
    _publ_author_address
    'Betz, Richard'
;
Nelson Mandela Metropolitan University
Summerstrand Campus
Department of Chemistry
University Way
Summerstrand
PO Box 77000
Port Elizabeth
6031
South Africa
;
    'Gerber, Thomas'
;
Nelson Mandela Metropolitan University
Summerstrand Campus
Department of Chemistry
University Way
Summerstrand
PO Box 77000
Port Elizabeth
6031
South Africa
;
_publ_section_synopsis     .
