# Supplementary material for: 3-Hy­droxy­pyridinium-2-carboxylate
Source: Acta Crystallogr Sect E Struct Rep Online. 2011 Jul 16;67(Pt 8):o2039. doi: 10.1107/S1600536811027462 (PMC3213488; doi:10.1107/S1600536811027462)
Supplement: Supplementary file 3 [file e-67-o2039-Isup3.hkl]

# 
# h,k,l, Fc-squared, Fo-squared, sigma(Fo-squared) and status flag 
# 
data_I
_shelx_title ' ba261_s in P2(1)' 
_shelx_refln_list_code          4 
_shelx_F_calc_maximum       30.25 
_exptl_crystal_F_000       144.00 
_reflns_d_resolution_high  0.7503 
 
loop_ 
 _symmetry_equiv_pos_as_xyz 
 'x, y, z' 
 '-x, y+1/2, -z' 
 
_cell_length_a     3.8034 
_cell_length_b     6.8144 
_cell_length_c    11.1807 
_cell_angle_alpha  90.000 
_cell_angle_beta   95.102 
_cell_angle_gamma  90.000 
 
_shelx_F_squared_multiplier     1.000 
 
loop_ 
 _refln_index_h 
 _refln_index_k 
 _refln_index_l 
 _refln_F_squared_calc 
 _refln_F_squared_meas 
 _refln_F_squared_sigma 
 _refln_observed_status 
   1   0   0      228.07      240.00      1.21 o 
   2   0   0       40.17       42.65      1.41 o 
   3   0   0       19.37       20.12      0.37 o 
   4   0   0       12.89       12.58      0.19 o 
   5   0   0        5.52        4.94      0.16 o 
   2   1   0       41.17       45.94      0.66 o 
   3   1   0       84.10       88.12      0.91 o 
   4   1   0       10.25        9.87      0.12 o 
   5   1   0       11.91       11.93      0.24 o 
   1   2   0       90.20       91.54      1.27 o 
   2   2   0      245.13      262.39      4.87 o 
   3   2   0        1.88        1.62      0.11 o 
   4   2   0        1.75        1.72      0.09 o 
   1   3   0       29.90       27.69      0.55 o 
   2   3   0        7.29        8.19      0.22 o 
   3   3   0        0.02        0.04      0.06 o 
   4   3   0        1.02        0.75      0.10 o 
   0   4   0      115.20      112.14      3.33 o 
   1   4   0        7.21        7.69      0.17 o 
   2   4   0      115.93      115.46      3.27 o 
   3   4   0       16.18       17.20      0.64 o 
   4   4   0        1.27        1.12      0.12 o 
   1   5   0      164.05      156.75      2.75 o 
   2   5   0       81.21       79.92      3.13 o 
   3   5   0       13.21       13.52      0.43 o 
   4   5   0        0.38        0.47      0.10 o 
   0   6   0      614.18      590.94     13.15 o 
   1   6   0       80.69       76.54      1.48 o 
   2   6   0        1.10        1.08      0.05 o 
   3   6   0        3.53        4.03      0.17 o 
   1   7   0       26.97       27.79      0.43 o 
   2   7   0        6.07        5.62      0.18 o 
   3   7   0       14.62       15.78      0.77 o 
   0   8   0       21.37       21.28      0.34 o 
   1   8   0       18.01       17.34      0.21 o 
   2   8   0       18.69       19.57      0.25 o 
  -5   0   1        0.84        0.77      0.09 o 
  -4   0   1       75.85       76.07      0.45 o 
  -3   0   1      147.37      148.09      2.84 o 
  -2   0   1      173.05      180.20      3.04 o 
  -1   0   1       89.86       80.18      0.82 o 
   0   0   1       66.11       64.32      0.31 o 
   2   0   1        1.59        2.04      0.05 o 
   3   0   1        0.99        0.93      0.04 o 
   4   0   1       25.24       25.00      0.25 o 
  -5   1   1        1.64        1.43      0.12 o 
  -4   1   1       12.51       12.17      0.13 o 
  -3   1   1       24.06       25.39      0.35 o 
  -2   1   1      198.35      200.97      2.29 o 
  -1   1   1      491.36      489.94      6.89 o 
   2   1   1      235.47      237.43      5.39 o 
   3   1   1        6.95        6.95      0.07 o 
   4   1   1        3.97        4.14      0.08 o 
  -4   2   1        6.20        6.49      0.11 o 
  -3   2   1       10.15        8.92      0.12 o 
  -2   2   1      132.90      140.62      2.14 o 
  -1   2   1      105.03      115.65      1.63 o 
   0   2   1       47.26       48.51      0.68 o 
   1   2   1       20.59       21.57      0.29 o 
   2   2   1      374.75      383.61      9.52 o 
   3   2   1      102.41      104.74      0.53 o 
   4   2   1        3.07        3.74      0.14 o 
  -4   3   1       10.52       10.57      0.46 o 
  -3   3   1        1.61        1.56      0.17 o 
  -2   3   1       23.43       22.68      0.49 o 
  -1   3   1       13.58       14.09      0.26 o 
   0   3   1       48.43       56.75      0.64 o 
   1   3   1       75.13       76.77      1.37 o 
   2   3   1        4.43        4.66      0.07 o 
   3   3   1      131.83      135.31      6.46 o 
   4   3   1        4.25        4.18      0.18 o 
  -4   4   1        7.93        7.26      0.22 o 
  -3   4   1        2.81        2.81      0.10 o 
  -2   4   1       27.58       27.49      0.71 o 
  -1   4   1       80.35       77.75      1.36 o 
   0   4   1       33.00       33.06      0.65 o 
   1   4   1       23.26       22.01      0.54 o 
   2   4   1       84.45       79.87      2.17 o 
   3   4   1      112.48      120.55      3.66 o 
   4   4   1        8.71        8.20      0.23 o 
  -4   5   1       10.01        9.76      0.26 o 
  -3   5   1        3.49        3.38      0.12 o 
  -2   5   1       52.84       55.76      2.07 o 
  -1   5   1       32.85       29.99      0.63 o 
   0   5   1        3.00        3.47      0.10 o 
   1   5   1      211.60      195.47      9.60 o 
   2   5   1      146.92      145.33      5.08 o 
   3   5   1        2.05        1.95      0.08 o 
   4   5   1        1.99        1.57      0.14 o 
  -3   6   1       29.73       29.29      0.86 o 
  -2   6   1       18.96       17.42      0.47 o 
  -1   6   1       55.05       53.37      0.81 o 
   0   6   1       27.28       26.07      0.35 o 
   1   6   1      163.08      159.19      4.31 o 
   2   6   1        0.32        0.40      0.04 o 
   3   6   1        4.11        4.04      0.27 o 
  -3   7   1       17.55       19.69      0.36 o 
  -2   7   1        4.36        4.64      0.10 o 
  -1   7   1       21.46       21.35      0.23 o 
   0   7   1      103.33      101.30      1.17 o 
   1   7   1      130.49      129.03      2.22 o 
   2   7   1        1.20        1.15      0.08 o 
   3   7   1        0.18        0.11      0.05 o 
  -2   8   1       20.74       23.26      0.31 o 
  -1   8   1        2.46        3.01      0.20 o 
   0   8   1        0.76        1.15      0.23 o 
   1   8   1        6.19        6.55      0.10 o 
   2   8   1       26.46       26.95      0.53 o 
   0   9   1        1.01        2.90      1.07 o 
  -5   0   2        0.13        0.06      0.07 o 
  -4   0   2        1.08        1.17      0.10 o 
  -3   0   2       89.99       89.82      2.01 o 
  -2   0   2      105.79       99.12      1.37 o 
  -1   0   2      240.49      231.34      4.35 o 
   1   0   2        5.18        5.85      0.14 o 
   2   0   2       46.44       42.37      0.55 o 
   3   0   2        1.32        1.06      0.10 o 
   4   0   2        1.53        1.41      0.09 o 
  -5   1   2        0.57        0.46      0.06 o 
  -4   1   2        1.80        1.67      0.08 o 
  -3   1   2       38.26       40.54      0.60 o 
  -2   1   2      398.87      405.86      4.18 o 
  -1   1   2      121.33      133.69      1.62 o 
   0   1   2       18.04       20.75      0.19 o 
   1   1   2      421.09      430.84      4.35 o 
   2   1   2      366.94      392.41      3.12 o 
   3   1   2        1.23        1.74      0.41 o 
   4   1   2        6.98        7.02      0.10 o 
  -4   2   2        1.93        1.61      0.11 o 
  -3   2   2       33.27       35.89      0.57 o 
  -2   2   2       93.15       94.09      1.70 o 
  -1   2   2      915.11      939.73      9.62 o 
   0   2   2       72.87       80.72      0.95 o 
   1   2   2       96.47      107.20      1.48 o 
   2   2   2      289.52      300.53      7.33 o 
   3   2   2       84.74       83.06      0.48 o 
   4   2   2        7.63        7.28      0.18 o 
  -4   3   2       13.79       13.43      0.48 o 
  -3   3   2        9.00        9.11      0.18 o 
  -2   3   2       24.56       27.84      0.54 o 
  -1   3   2       79.22       89.14      1.52 o 
   0   3   2        6.91        6.96      0.12 o 
   1   3   2       15.86       17.18      0.33 o 
   2   3   2       22.56       21.70      0.82 o 
   3   3   2       62.66       60.01      0.46 o 
   4   3   2      160.24      156.91      0.82 o 
  -4   4   2        3.57        3.66      0.20 o 
  -3   4   2       23.07       22.57      0.60 o 
  -2   4   2        4.03        3.72      0.07 o 
  -1   4   2      284.19      297.28      4.22 o 
   0   4   2      131.38      142.71      1.86 o 
   1   4   2       73.93       75.13      1.42 o 
   2   4   2       56.37       58.10      1.54 o 
   3   4   2       76.40       80.89      5.20 o 
   4   4   2        2.88        2.51      0.16 o 
  -4   5   2        2.65        2.62      0.17 o 
  -3   5   2        6.70        7.25      0.33 o 
  -2   5   2       54.29       51.76      1.39 o 
  -1   5   2       47.41       47.09      0.75 o 
   0   5   2       10.42        8.98      0.13 o 
   1   5   2       12.89       11.82      0.22 o 
   2   5   2      123.13      125.41      3.68 o 
   3   5   2       10.80       10.85      0.79 o 
   4   5   2        5.41        5.05      0.20 o 
  -3   6   2       15.42       15.92      0.57 o 
  -2   6   2       12.12       11.14      0.21 o 
  -1   6   2        6.05        6.86      0.09 o 
   0   6   2       63.00       62.15      0.88 o 
   1   6   2        2.22        2.09      0.06 o 
   2   6   2        1.94        2.12      0.07 o 
   3   6   2        2.12        1.94      0.14 o 
  -3   7   2       16.28       18.91      0.55 o 
  -2   7   2       38.55       39.54      0.80 o 
  -1   7   2       17.44       16.39      0.18 o 
   0   7   2        3.33        3.48      0.06 o 
   1   7   2       40.79       40.12      0.79 o 
   2   7   2       28.16       28.92      0.85 o 
   3   7   2        1.35        1.75      0.09 o 
  -2   8   2        7.88        9.06      0.20 o 
  -1   8   2       17.89       18.72      0.19 o 
   0   8   2       10.57       10.73      0.14 o 
   1   8   2        3.57        3.64      0.08 o 
   2   8   2       48.77       52.18      0.98 o 
   0   9   2        1.20        1.51      0.11 o 
  -5   0   3        7.17        7.17      0.20 o 
  -4   0   3        1.44        1.59      0.11 o 
  -3   0   3       15.38       15.62      0.33 o 
  -2   0   3        0.84        0.40      0.03 o 
  -1   0   3      363.11      352.42      6.43 o 
   0   0   3        7.64        6.48      0.05 o 
   1   0   3        6.52        4.21      0.18 o 
   2   0   3       20.79       19.48      0.31 o 
   3   0   3        4.91        6.32      1.18 o 
   4   0   3        0.74        0.81      0.08 o 
  -5   1   3        2.62        2.66      0.13 o 
  -4   1   3        1.24        1.19      0.07 o 
  -3   1   3       10.94       12.21      0.16 o 
  -2   1   3       15.89       16.94      0.22 o 
  -1   1   3      345.34      326.04      2.84 o 
   0   1   3      373.64      369.15      2.68 o 
   1   1   3       73.75       78.80      0.95 o 
   2   1   3      127.64      138.65      2.97 o 
   3   1   3        3.09        3.46      0.06 o 
   4   1   3        1.52        1.61      0.06 o 
  -4   2   3       13.76       14.21      0.46 o 
  -3   2   3       34.54       32.89      0.44 o 
  -2   2   3       56.11       61.52      1.26 o 
  -1   2   3      360.34      371.92      4.22 o 
   0   2   3      216.15      221.79      2.72 o 
   1   2   3       74.24       79.64      1.04 o 
   2   2   3      104.42      112.59      2.33 o 
   3   2   3       82.19       78.16      0.47 o 
   4   2   3       11.58       11.08      0.22 o 
  -4   3   3       31.39       31.49      0.59 o 
  -3   3   3        7.60        8.26      0.26 o 
  -2   3   3        1.72        1.81      0.06 o 
  -1   3   3       32.02       33.88      0.49 o 
   1   3   3      210.18      222.71      2.86 o 
   2   3   3       37.73       38.04      0.94 o 
   3   3   3       70.17       69.66      0.50 o 
   4   3   3       14.97       14.07      0.27 o 
  -4   4   3        8.44        7.43      0.13 o 
  -3   4   3        2.16        1.73      0.05 o 
  -2   4   3       24.38       22.90      0.33 o 
  -1   4   3       26.91       32.61      0.55 o 
   0   4   3       33.68       37.90      0.65 o 
   1   4   3       38.87       43.19      0.85 o 
   2   4   3       13.29       13.08      0.37 o 
   3   4   3       60.33       63.29      3.68 o 
   4   4   3       34.73       31.70      0.41 o 
  -4   5   3        0.07        0.13      0.05 o 
  -3   5   3        7.94        7.14      0.29 o 
  -2   5   3        3.56        3.07      0.08 o 
  -1   5   3       45.08       44.76      0.64 o 
   0   5   3       54.23       57.18      1.03 o 
   1   5   3        4.01        3.89      0.08 o 
   2   5   3       25.79       27.27      0.69 o 
   3   5   3        0.77        0.59      0.05 o 
   4   5   3        0.23        0.15      0.09 o 
  -3   6   3        5.54        6.05      0.14 o 
  -2   6   3        0.66        0.63      0.12 o 
  -1   6   3       28.49       26.23      0.33 o 
   0   6   3       14.61       13.08      0.23 o 
   1   6   3        3.62        3.77      0.08 o 
   2   6   3        1.77        1.85      0.09 o 
   3   6   3        5.99        6.03      0.49 o 
  -3   7   3        5.34        6.21      0.22 o 
  -2   7   3        1.24        1.51      0.14 o 
  -1   7   3       11.34       10.79      0.18 o 
   0   7   3        4.66        4.18      0.07 o 
   1   7   3       34.15       33.82      1.47 o 
   2   7   3        9.67       10.12      0.18 o 
  -2   8   3       37.24       41.72      0.57 o 
  -1   8   3       19.45       20.69      0.22 o 
   0   8   3       11.43       11.95      0.14 o 
   1   8   3        1.51        2.01      0.08 o 
   2   8   3       13.31       13.32      1.04 o 
  -4   0   4       41.30       42.86      0.40 o 
  -3   0   4        4.98        5.33      0.30 o 
  -2   0   4       41.52       48.25      0.73 o 
  -1   0   4      302.86      329.51      1.41 o 
   0   0   4      337.47      299.44      1.18 o 
   1   0   4        6.19        5.73      0.05 o 
   2   0   4       31.77       32.66      0.87 o 
   3   0   4       14.23       14.74      0.17 o 
   4   0   4        0.01       -0.05      0.05 o 
  -4   1   4        4.23        4.15      0.10 o 
  -3   1   4       24.67       23.66      0.71 o 
  -2   1   4      217.24      219.89      1.82 o 
  -1   1   4       78.31       71.53      0.38 o 
   0   1   4        7.49        7.21      0.06 o 
   1   1   4       96.02       96.95      1.00 o 
   2   1   4       41.26       41.25      0.44 o 
   3   1   4       42.91       44.59      0.63 o 
   4   1   4        0.23        0.11      0.06 o 
  -4   2   4        0.70        0.63      0.06 o 
  -3   2   4       66.41       65.84      1.48 o 
  -2   2   4       25.20       23.18      0.31 o 
  -1   2   4       19.77       22.40      0.16 o 
   0   2   4       39.69       36.10      0.31 o 
   1   2   4      217.91      236.81      3.40 o 
   2   2   4       96.02      104.00      1.37 o 
   3   2   4       31.82       31.64      0.31 o 
   4   2   4        0.28        0.15      0.07 o 
  -4   3   4        6.51        6.11      0.25 o 
  -3   3   4        0.96        0.88      0.06 o 
  -2   3   4       25.50       24.94      0.31 o 
  -1   3   4       25.60       29.10      0.72 o 
   0   3   4       37.68       31.15      0.46 o 
   1   3   4      274.69      294.20      4.31 o 
   2   3   4       16.11       16.88      0.30 o 
   3   3   4        2.21        1.97      0.12 o 
   4   3   4       69.18       65.71      0.55 o 
  -4   4   4        6.44        6.32      0.36 o 
  -3   4   4       29.46       25.52      0.66 o 
  -2   4   4        2.78        3.14      0.06 o 
  -1   4   4       49.06       50.52      0.89 o 
   0   4   4       41.67       49.20      0.76 o 
   1   4   4      175.64      182.54      3.45 o 
   2   4   4       22.31       21.75      0.55 o 
   3   4   4       10.60       10.86      0.43 o 
   4   4   4        1.76        2.20      0.16 o 
  -4   5   4        3.98        4.11      0.21 o 
  -3   5   4       32.27       30.16      0.87 o 
  -2   5   4       22.40       18.71      0.41 o 
  -1   5   4        1.95        1.21      0.05 o 
   0   5   4        0.77        0.78      0.06 o 
   1   5   4        7.27        6.66      0.12 o 
   2   5   4       22.30       21.99      0.73 o 
   3   5   4        5.59        5.48      0.19 o 
  -3   6   4        3.13        3.02      0.10 o 
  -2   6   4        9.43        8.23      0.23 o 
  -1   6   4       14.87       13.91      0.17 o 
   0   6   4       49.26       42.96      1.03 o 
   1   6   4       11.19       11.16      0.23 o 
   2   6   4        2.23        2.50      0.08 o 
   3   6   4        5.36        5.18      0.20 o 
  -3   7   4        1.06        0.84      0.10 o 
  -2   7   4       32.38       32.04      0.72 o 
  -1   7   4       22.42       20.25      0.34 o 
   0   7   4        2.91        2.78      0.14 o 
   1   7   4        7.53        7.90      0.12 o 
   2   7   4        1.38        1.06      0.07 o 
  -2   8   4        7.36        6.26      0.13 o 
  -1   8   4       10.86       11.25      0.19 o 
   0   8   4        3.01        3.38      0.10 o 
   1   8   4        4.40        4.90      0.34 o 
  -4   0   5       21.80       21.11      0.30 o 
  -3   0   5        3.22        2.99      0.07 o 
  -2   0   5        5.64        4.66      0.17 o 
  -1   0   5      801.65      854.21      5.85 o 
   0   0   5      625.60      605.96      4.07 o 
   1   0   5       27.26       27.39      0.33 o 
   2   0   5        1.19        1.00      0.11 o 
   3   0   5        5.05        5.36      0.12 o 
   4   0   5       41.21       42.15      0.33 o 
  -4   1   5       29.69       30.44      0.32 o 
  -3   1   5       50.59       52.97      0.71 o 
  -2   1   5      146.13      148.63      1.79 o 
  -1   1   5       46.03       47.76      0.27 o 
   0   1   5      258.75      285.44      1.77 o 
   1   1   5       19.07       18.12      0.23 o 
   2   1   5       20.05       22.89      0.34 o 
   3   1   5       30.50       31.05      0.85 o 
   4   1   5        0.28        0.20      0.07 o 
  -4   2   5        2.54        2.69      0.22 o 
  -3   2   5       33.12       32.72      0.82 o 
  -2   2   5        5.19        3.86      0.09 o 
  -1   2   5       45.41       43.70      0.49 o 
   0   2   5       62.83       62.28      0.47 o 
   1   2   5       52.44       60.70      0.70 o 
   2   2   5       46.14       49.76      0.67 o 
   3   2   5        4.34        4.45      0.21 o 
   4   2   5        2.20        2.12      0.12 o 
  -4   3   5        0.37        0.28      0.06 o 
  -3   3   5        2.48        3.21      0.11 o 
  -2   3   5       30.65       29.18      0.50 o 
  -1   3   5       13.18       12.61      0.09 o 
   0   3   5       27.84       34.20      0.55 o 
   1   3   5       41.76       41.06      0.79 o 
   2   3   5        4.04        4.56      0.05 o 
   3   3   5        2.71        3.15      0.06 o 
   4   3   5        2.97        2.73      0.15 o 
  -4   4   5        2.18        2.26      0.11 o 
  -3   4   5       22.82       21.89      0.54 o 
  -2   4   5       29.44       32.56      0.66 o 
  -1   4   5       14.27       14.92      0.26 o 
   0   4   5       11.98       12.15      0.21 o 
   1   4   5       23.11       22.63      0.49 o 
   2   4   5       19.03       20.72      0.79 o 
   3   4   5        1.17        1.32      0.19 o 
   4   4   5        0.40        0.31      0.09 o 
  -4   5   5        4.21        4.10      0.13 o 
  -3   5   5       12.98       14.96      0.41 o 
  -2   5   5       69.90       60.91      1.68 o 
  -1   5   5        1.52        2.16      0.05 o 
   0   5   5       79.60       75.19      1.16 o 
   1   5   5       45.17       38.07      0.81 o 
   2   5   5       44.59       46.66      1.57 o 
   3   5   5       11.15       10.20      0.25 o 
  -3   6   5        5.64        6.21      0.12 o 
  -2   6   5        8.45        7.32      0.15 o 
  -1   6   5       64.82       57.05      0.87 o 
   0   6   5       52.64       46.60      0.42 o 
   1   6   5       12.08       10.90      0.16 o 
   2   6   5        1.70        1.93      0.12 o 
   3   6   5        4.29        3.45      0.17 o 
  -2   7   5        2.91        2.88      0.09 o 
  -1   7   5       23.32       20.96      0.42 o 
   0   7   5        4.69        3.89      0.23 o 
   1   7   5        3.42        3.18      0.09 o 
   2   7   5        7.08        8.46      0.20 o 
  -1   8   5        2.64        2.91      0.11 o 
   0   8   5        1.45        1.22      0.10 o 
   1   8   5        3.88        4.55      0.11 o 
  -4   0   6      194.84      201.09      0.92 o 
  -3   0   6        6.55        6.87      0.12 o 
  -2   0   6       33.78       35.02      0.67 o 
  -1   0   6       81.29       84.26      1.14 o 
   0   0   6      117.65      131.87      1.11 o 
   1   0   6       10.31        9.93      0.10 o 
   2   0   6       15.73       16.69      0.40 o 
   3   0   6       14.81       15.45      0.20 o 
   4   0   6        0.52        0.61      0.07 o 
  -4   1   6       10.09        9.90      0.16 o 
  -3   1   6       80.12       78.22      1.27 o 
  -2   1   6        0.46        0.35      0.03 o 
  -1   1   6       57.29       61.25      0.44 o 
   0   1   6      252.93      264.77      1.50 o 
   1   1   6      257.16      260.27      1.87 o 
   2   1   6        4.18        4.64      0.05 o 
   3   1   6       16.88       17.66      0.24 o 
   4   1   6        4.73        4.23      0.15 o 
  -4   2   6        2.58        2.49      0.10 o 
  -3   2   6       24.87       24.58      0.46 o 
  -2   2   6      150.40      149.78      1.89 o 
  -1   2   6       50.49       46.50      0.48 o 
   0   2   6        4.30        3.43      0.06 o 
   1   2   6       34.76       37.63      0.49 o 
   2   2   6       81.94       85.49      1.06 o 
   3   2   6        2.05        1.94      0.06 o 
   4   2   6        0.25        0.16      0.07 o 
  -4   3   6        2.05        2.09      0.10 o 
  -3   3   6        8.64        9.01      0.19 o 
  -2   3   6        8.36        7.91      0.17 o 
  -1   3   6       66.24       61.47      1.66 o 
   0   3   6        5.13        4.30      0.06 o 
   1   3   6        1.68        1.42      0.13 o 
   2   3   6       17.61       18.35      0.56 o 
   3   3   6        1.75        2.03      0.16 o 
   4   3   6        1.52        1.61      0.12 o 
  -4   4   6        0.57        0.69      0.08 o 
  -3   4   6        0.92        1.06      0.08 o 
  -2   4   6       67.84       65.03      1.10 o 
  -1   4   6       69.18       68.57      0.36 o 
   0   4   6        4.43        4.27      0.06 o 
   1   4   6       24.67       25.60      0.78 o 
   2   4   6       78.71       78.36      2.52 o 
   3   4   6        6.78        6.18      0.20 o 
  -3   5   6       50.77       50.96      1.13 o 
  -2   5   6       12.70       14.04      0.31 o 
  -1   5   6        0.43        0.70      0.04 o 
   0   5   6       15.70       15.98      0.21 o 
   1   5   6       79.48       71.71      1.97 o 
   2   5   6        3.30        2.67      0.10 o 
   3   5   6        6.03        5.53      0.20 o 
  -3   6   6       18.23       18.06      0.32 o 
  -2   6   6        1.17        1.60      0.07 o 
  -1   6   6       24.00       21.17      0.38 o 
   0   6   6       26.32       22.07      0.18 o 
   1   6   6        3.55        4.28      0.13 o 
   2   6   6        3.11        2.93      0.14 o 
   3   6   6       11.79       11.79      0.29 o 
  -2   7   6        0.27        0.61      0.06 o 
  -1   7   6       12.08       10.57      0.21 o 
   0   7   6       23.00       21.55      0.93 o 
   1   7   6       10.22       10.24      0.21 o 
   2   7   6        3.07        3.02      0.09 o 
  -1   8   6        0.59        0.80      0.08 o 
   0   8   6        1.09        0.75      0.08 o 
   1   8   6        7.28        7.69      0.14 o 
  -4   0   7       31.94       30.50      0.39 o 
  -3   0   7       64.39       65.47      1.46 o 
  -2   0   7       19.11       18.70      0.55 o 
  -1   0   7        1.85        1.74      0.08 o 
   0   0   7       47.35       51.36      0.37 o 
   1   0   7        9.22        8.33      0.14 o 
   2   0   7       19.62       18.04      0.65 o 
   3   0   7        0.28        0.17      0.06 o 
   4   0   7       16.75       17.22      0.25 o 
  -4   1   7       19.27       19.09      0.27 o 
  -3   1   7      151.52      150.42      2.44 o 
  -2   1   7       49.14       46.11      0.73 o 
  -1   1   7       57.06       62.31      0.42 o 
   0   1   7       25.72       24.65      0.49 o 
   1   1   7       84.31       86.39      0.52 o 
   2   1   7        0.21        0.23      0.03 o 
   3   1   7        6.61        6.57      0.10 o 
   4   1   7        0.63        0.65      0.09 o 
  -4   2   7       10.70       10.64      0.17 o 
  -3   2   7       15.06       15.57      0.25 o 
  -2   2   7      233.83      220.36      3.67 o 
  -1   2   7       73.47       68.94      0.69 o 
   0   2   7       18.06       18.36      0.17 o 
   1   2   7       17.81       17.73      0.14 o 
   2   2   7       40.93       40.71      0.49 o 
   3   2   7        2.80        2.48      0.07 o 
   4   2   7        9.51        9.73      0.23 o 
  -4   3   7        1.74        2.17      0.10 o 
  -3   3   7        1.42        1.25      0.06 o 
  -2   3   7       12.85       13.18      0.38 o 
  -1   3   7      237.24      218.84      3.68 o 
   0   3   7      103.71      101.81      1.16 o 
   1   3   7        1.51        1.49      0.06 o 
   2   3   7        5.43        5.96      0.22 o 
   3   3   7       58.03       60.20      3.25 o 
  -4   4   7        3.93        4.23      0.13 o 
  -3   4   7        7.79        7.52      0.10 o 
  -2   4   7      111.10      110.72      2.36 o 
  -1   4   7      113.75      109.46      1.23 o 
   0   4   7       48.39       45.63      0.40 o 
   1   4   7        4.99        5.63      0.17 o 
   2   4   7       22.02       20.74      0.68 o 
   3   4   7        9.27        7.92      0.22 o 
  -3   5   7       43.71       42.77      1.03 o 
  -2   5   7       75.20       73.20      1.76 o 
  -1   5   7        3.89        3.24      0.13 o 
   0   5   7        5.03        5.38      0.09 o 
   1   5   7       29.70       25.69      0.64 o 
   2   5   7        8.17        7.30      0.19 o 
   3   5   7        5.02        4.58      0.19 o 
  -3   6   7       14.53       15.10      0.18 o 
  -2   6   7        4.66        4.47      0.12 o 
  -1   6   7        1.13        0.86      0.06 o 
   0   6   7        2.75        2.22      0.08 o 
   1   6   7        5.42        4.32      0.10 o 
   2   6   7        3.01        3.23      0.17 o 
  -2   7   7        0.16        0.15      0.05 o 
  -1   7   7        3.67        4.26      0.24 o 
   0   7   7       16.27       14.48      0.85 o 
   1   7   7        5.54        6.09      0.12 o 
   0   8   7        2.14        2.21      0.24 o 
  -4   0   8        2.80        2.96      0.16 o 
  -3   0   8        3.23        2.71      0.09 o 
  -2   0   8       13.83       14.11      0.39 o 
  -1   0   8        4.38        5.62      0.10 o 
   0   0   8       19.70       22.22      0.19 o 
   1   0   8       15.69       13.32      0.20 o 
   2   0   8        2.47        3.02      0.12 o 
   3   0   8        4.54        5.05      0.14 o 
   4   0   8        0.00        0.00      0.07 o 
  -4   1   8        0.19        0.14      0.06 o 
  -3   1   8       50.92       49.42      0.67 o 
  -2   1   8       54.56       52.54      0.77 o 
  -1   1   8       53.29       53.00      0.44 o 
   0   1   8       25.92       25.75      0.39 o 
   1   1   8       13.97       15.13      0.09 o 
   2   1   8       35.05       35.72      0.23 o 
   3   1   8        1.39        1.23      0.07 o 
  -4   2   8        6.63        6.96      0.15 o 
  -3   2   8        7.95        7.72      0.18 o 
  -2   2   8      114.67      109.03      2.05 o 
  -1   2   8      120.29      113.12      0.70 o 
   0   2   8       67.63       65.09      0.46 o 
   1   2   8      133.13      130.30      2.34 o 
   2   2   8        6.25        5.75      0.29 o 
   3   2   8        4.12        3.49      0.14 o 
  -4   3   8        0.12        0.17      0.06 o 
  -3   3   8        2.76        2.85      0.08 o 
  -2   3   8       14.46       14.81      0.23 o 
  -1   3   8      326.69      309.80      2.34 o 
   0   3   8      434.65      411.97      3.29 o 
   1   3   8       17.48       17.85      0.45 o 
   2   3   8        0.28        0.19      0.05 o 
   3   3   8        3.36        3.33      0.16 o 
  -3   4   8       10.86       11.80      0.13 o 
  -2   4   8       23.80       23.40      0.37 o 
  -1   4   8      111.64      112.82      0.84 o 
   0   4   8       37.05       36.33      0.35 o 
   1   4   8       32.06       32.90      0.92 o 
   2   4   8        8.64        7.73      0.34 o 
   3   4   8        9.35        8.09      0.23 o 
  -3   5   8       11.64       12.89      0.28 o 
  -2   5   8       21.45       20.27      0.38 o 
  -1   5   8       25.29       25.08      0.24 o 
   0   5   8       10.21        9.59      0.15 o 
   1   5   8       13.27       14.56      0.38 o 
   2   5   8       15.23       13.35      0.97 o 
  -2   6   8        2.28        2.00      0.11 o 
  -1   6   8        5.81        5.35      0.15 o 
   0   6   8        4.31        3.93      0.10 o 
   1   6   8        3.45        4.07      0.10 o 
   2   6   8        2.11        2.01      0.19 o 
  -1   7   8        1.48        1.16      0.10 o 
   0   7   8        0.66        0.77      0.06 o 
   1   7   8        1.33        1.10      0.08 o 
  -4   0   9        0.95        1.05      0.12 o 
  -3   0   9        0.28        0.14      0.06 o 
  -2   0   9        0.68        0.30      0.04 o 
  -1   0   9        0.12        0.01      0.04 o 
   0   0   9       12.25       13.32      0.29 o 
   1   0   9        2.84        2.90      0.06 o 
   2   0   9       15.66       15.77      0.24 o 
   3   0   9       19.04       18.19      0.27 o 
  -4   1   9        7.30        7.45      0.16 o 
  -3   1   9        4.00        3.92      0.16 o 
  -2   1   9       61.24       55.39      0.82 o 
  -1   1   9        6.71        4.90      0.08 o 
   0   1   9       22.50       22.05      0.17 o 
   1   1   9       14.78       14.59      0.11 o 
   2   1   9       93.62       95.30      1.09 o 
   3   1   9        9.81       10.01      0.15 o 
  -4   2   9        1.85        2.27      0.14 o 
  -3   2   9       10.07       10.28      0.11 o 
  -2   2   9       14.99       15.46      0.29 o 
  -1   2   9       21.76       20.68      0.14 o 
   0   2   9       71.88       69.62      0.37 o 
   1   2   9      185.16      183.10      3.24 o 
   2   2   9       36.01       36.49      0.89 o 
   3   2   9        3.07        2.65      0.07 o 
  -3   3   9       25.87       26.21      0.36 o 
  -2   3   9       22.30       21.77      0.43 o 
  -1   3   9       87.11       84.40      0.71 o 
   0   3   9      171.63      169.27      1.28 o 
   1   3   9       30.78       31.63      0.59 o 
   2   3   9        4.13        4.27      0.11 o 
   3   3   9        8.07        7.84      0.27 o 
  -3   4   9       13.85       14.46      0.31 o 
  -2   4   9       10.79       10.26      0.19 o 
  -1   4   9       16.63       16.45      0.14 o 
   0   4   9      114.30      114.98      1.31 o 
   1   4   9       92.34       92.26      2.15 o 
   2   4   9        1.41        1.31      0.08 o 
   3   4   9        1.71        1.30      0.13 o 
  -3   5   9        8.17        9.41      0.15 o 
  -2   5   9       23.70       25.82      0.48 o 
  -1   5   9        1.88        1.55      0.17 o 
   0   5   9        9.58       10.05      0.15 o 
   1   5   9       25.32       25.83      0.52 o 
   2   5   9       28.92       31.55      1.62 o 
  -2   6   9        2.62        3.53      0.10 o 
  -1   6   9        0.28        0.30      0.06 o 
   0   6   9        2.61        2.34      0.10 o 
   1   6   9        0.52        0.41      0.05 o 
  -1   7   9        6.36        7.62      0.17 o 
   0   7   9        1.02        1.26      0.08 o 
  -4   0  10       18.68       19.71      0.36 o 
  -3   0  10        0.54        0.58      0.06 o 
  -2   0  10        0.86        0.66      0.11 o 
  -1   0  10       28.15       20.53      0.20 o 
   0   0  10        1.83        1.77      0.08 o 
   1   0  10       16.57       17.54      0.25 o 
   2   0  10        3.07        2.85      0.13 o 
   3   0  10       93.75       97.83      0.63 o 
  -4   1  10        0.98        0.90      0.08 o 
  -3   1  10        6.83        7.32      0.24 o 
  -2   1  10       37.15       32.67      0.68 o 
  -1   1  10       42.03       37.63      0.41 o 
   0   1  10       21.15       19.78      0.22 o 
   1   1  10        5.96        5.60      0.11 o 
   2   1  10       46.68       46.05      0.33 o 
   3   1  10       17.77       18.17      0.44 o 
  -3   2  10       33.57       31.88      0.66 o 
  -2   2  10       28.76       26.72      0.56 o 
  -1   2  10       45.99       46.08      0.53 o 
   0   2  10        3.06        2.71      0.06 o 
   1   2  10       83.91       83.79      1.35 o 
   2   2  10       21.45       21.40      1.00 o 
   3   2  10        3.04        3.53      0.17 o 
  -3   3  10       28.97       28.57      0.20 o 
  -2   3  10       23.84       23.37      0.58 o 
  -1   3  10        0.13        0.11      0.03 o 
   0   3  10       51.45       50.22      0.43 o 
   1   3  10        2.46        2.31      0.08 o 
   2   3  10        3.32        3.20      0.17 o 
   3   3  10        1.02        0.93      0.12 o 
  -3   4  10       29.73       32.45      0.27 o 
  -2   4  10       15.32       15.78      0.32 o 
  -1   4  10       23.22       22.82      0.17 o 
   0   4  10       18.65       18.01      0.25 o 
   1   4  10       63.13       65.47      1.25 o 
   2   4  10        5.07        4.80      0.14 o 
  -2   5  10       31.11       32.50      0.71 o 
  -1   5  10        8.89        8.75      0.55 o 
   0   5  10        4.67        4.60      0.09 o 
   1   5  10       10.08        9.22      0.14 o 
   2   5  10       32.11       32.09      1.23 o 
  -2   6  10        0.82        0.86      0.07 o 
  -1   6  10       15.38       18.89      0.36 o 
   0   6  10        3.87        5.33      0.12 o 
   1   6  10        1.66        1.73      0.09 o 
  -3   0  11        7.79        8.10      0.23 o 
  -2   0  11        0.91        0.55      0.06 o 
  -1   0  11       60.20       53.24      0.34 o 
   0   0  11      120.68      109.38      0.63 o 
   1   0  11       21.07       20.64      0.31 o 
   2   0  11        0.01        0.08      0.05 o 
   3   0  11       18.66       17.48      0.30 o 
  -3   1  11        3.13        3.50      0.10 o 
  -2   1  11        4.19        3.78      0.18 o 
  -1   1  11       35.35       30.76      0.19 o 
   0   1  11        0.06        0.17      0.04 o 
   1   1  11       22.24       21.88      0.20 o 
   2   1  11       33.03       32.59      0.39 o 
   3   1  11       12.22       12.08      0.28 o 
  -3   2  11        3.26        3.02      0.10 o 
  -2   2  11       37.22       34.65      0.94 o 
  -1   2  11       29.23       28.73      0.28 o 
   0   2  11       14.10       13.72      0.25 o 
   1   2  11        1.81        1.91      0.07 o 
   2   2  11       16.67       16.73      0.40 o 
  -3   3  11        1.41        1.29      0.08 o 
  -2   3  11        1.74        1.79      0.08 o 
  -1   3  11        8.30        8.56      0.12 o 
   0   3  11        8.73        8.47      0.11 o 
   1   3  11        0.60        0.50      0.05 o 
   2   3  11        2.63        2.61      0.19 o 
  -2   4  11       24.87       24.48      0.51 o 
  -1   4  11       25.28       25.70      0.18 o 
   0   4  11        2.16        2.17      0.07 o 
   1   4  11       15.38       14.98      0.21 o 
   2   4  11       11.27       12.68      0.51 o 
  -2   5  11       13.86       15.70      0.30 o 
  -1   5  11       17.43       18.30      0.19 o 
   0   5  11        5.84        5.85      0.11 o 
   1   5  11       15.57       18.47      0.29 o 
  -1   6  11       17.01       19.28      1.01 o 
   0   6  11       28.26       33.58      0.23 o 
  -3   0  12        3.89        3.86      0.18 o 
  -2   0  12        8.48        7.88      0.16 o 
  -1   0  12        7.61        5.94      0.13 o 
   0   0  12       28.95       26.79      0.51 o 
   1   0  12       20.08       20.02      0.32 o 
   2   0  12       13.45       13.67      0.29 o 
  -3   1  12       10.63       11.09      0.20 o 
  -2   1  12        3.26        2.92      0.12 o 
  -1   1  12        5.12        4.91      0.10 o 
   0   1  12       19.56       17.98      0.46 o 
   1   1  12       30.67       29.53      0.27 o 
   2   1  12        4.65        4.86      0.10 o 
  -3   2  12        9.52       10.21      0.16 o 
  -2   2  12        7.52        8.34      0.32 o 
  -1   2  12        8.91        9.57      0.16 o 
   0   2  12        4.20        3.92      0.10 o 
   1   2  12        0.14        0.08      0.04 o 
   2   2  12        5.94        6.88      0.17 o 
  -2   3  12       16.79       16.88      0.46 o 
  -1   3  12        4.55        4.77      0.09 o 
   0   3  12       25.48       26.84      0.22 o 
   1   3  12        1.18        1.01      0.09 o 
   2   3  12        0.36        0.31      0.06 o 
  -2   4  12       18.06       18.72      0.45 o 
  -1   4  12        6.16        5.84      0.12 o 
   0   4  12        4.84        4.86      0.11 o 
   1   4  12        2.03        2.27      0.14 o 
  -1   5  12        6.17        6.54      0.13 o 
   0   5  12        4.41        5.35      0.11 o 
  -2   0  13        3.08        2.69      0.12 o 
  -1   0  13        5.33        5.69      0.14 o 
   0   0  13       17.00       15.97      0.23 o 
   1   0  13        0.00        0.02      0.07 o 
   2   0  13        1.83        2.00      0.15 o 
  -2   1  13        3.09        3.92      0.09 o 
  -1   1  13        6.72        6.02      0.10 o 
   0   1  13        0.27        0.28      0.05 o 
   1   1  13        3.44        3.04      0.12 o 
   2   1  13        7.54        7.96      0.13 o 
  -2   2  13       11.97       13.73      0.16 o 
  -1   2  13        2.06        1.90      0.07 o 
   0   2  13       23.00       24.03      0.21 o 
   1   2  13       10.88       11.13      0.19 o 
  -2   3  13        1.74        1.38      0.12 o 
  -1   3  13       51.78       57.84      0.34 o 
   0   3  13        1.61        1.69      0.08 o 
   1   3  13        6.49        6.61      0.14 o 
  -1   4  13        3.02        3.22      0.13 o 
   0   4  13        4.16        4.39      0.11 o 
  -2   0  14        0.66        1.00      0.09 o 
  -1   0  14       10.00       12.50      0.20 o 
   0   0  14        0.23        0.44      0.09 o 
   1   0  14        1.95        2.00      0.15 o 
  -2   1  14       11.95       14.07      0.20 o 
  -1   1  14        2.55        2.51      0.08 o 
   0   1  14        4.65        4.46      0.14 o 
   1   1  14       12.47       12.80      0.21 o 
  -1   2  14        1.36        1.87      0.09 o 
   0   2  14       14.55       16.66      0.23 o 
   0   3  14        9.55       11.72      0.21 o 
                                                 
